# Supplementary material for: Clostridium botulinum C3 Toxin for Selective Delivery of Cargo into Dendritic Cells and Macrophages
Source: Toxins (Basel). 2022 Oct 18;14(10):711. doi: 10.3390/toxins14100711 (PMC9610094; doi:10.3390/toxins14100711)
Supplement: Supplementary file 1 [file toxins-14-00711-s001.zip]

Archive with 1 entries (1 files):
- toxins-1923592-supplementary.pdf
